# Supplementary material for: A Novel Risk Score Model of Lactate Metabolism for Predicting over Survival and Immune Signature in Lung Adenocarcinoma
Source: Cancers (Basel). 2022 Jul 30;14(15):3727. doi: 10.3390/cancers14153727 (PMC9367335; doi:10.3390/cancers14153727)
Supplement: Supplementary file 1 [file cancers-14-03727-s001.zip]

Archive with 1 entries (1 files):
- cancers-1731224-supplmentary.pdf
